# Supplementary material for: Enhancement of erythropoietic output by Cas9-mediated insertion of a natural variant in haematopoietic stem and progenitor cells
Source: Nat Biomed Eng. 2024 Jun 17;8(12):1540–52. doi: 10.1038/s41551-024-01222-6 (PMC11668683; doi:10.1038/s41551-024-01222-6)
Supplement: Supplementary file 4 — Source data and statistics. [file 41551_2024_1222_MOESM4_ESM.xlsx]

## Sheet: Figure 1
Figure 1b
	EPOR-sg1					Control sgRNA							Unpaired two-tailed T test
Day 0	20.3	49.4	55.8	27.75	43.25	34.6	58.9						EPOR-sg1 day 0 vs. 14: P=0.0016
Day 4		71.9	86.4	52.6	51.55
Day 7	78.1			62.4	53.7
Day 11	76.4			62.4	61.55
Day 14	77.05	76.5	73.1	68.6	65	28.6	70.6
Figure 1d													Unpaired two-tailed T test
	Mock				EPOR-sg1			EPOR-sg1 + UBC-GFP-BGH					EPOR-sg1 (HSPC vs. -EPO): NS
HSPC		0.014	0	0.86		0	0		0.015	0.014	0.57		EPOR-sg1 (-EPO vs. +EPO): P=0.0016
-EPO	0.25	0.036	0.081	0	28.1	43.2	15.4	42.5	52.2	32.6	47.5		EPOR-sg1 + UBC-GFP-BGH (HSPC vs. -EPO): P=0.0003
+EPO	79.9	90.5	85.9	89.2	92.2	92.1	88.9	94.8	92.4	88.9	92.3		EPOR-sg1 + UBC-GFP-BGH (-EPO vs. +EPO): P=0.0001
Figure 1e
	HSPC		-EPO				+EPO						Unpaired two-tailed T test
Day 0	21.8	19.9		11	21.8	19.9		11	21.8	19.9			HSPC (day 0 vs. 14): P=0.04
Day 4	21.2	18.9		19.8	23.3	22.2		20.2	24	22.3			-EPO (day 0 vs. 14): NS
Day 7	18.1	13.9		20.8	25.2	20.4		36.8	42.4	40			+EPO (day 0 vs. 14): P=0.0006
Day 11	15.6	11.9						52.1	59.7	51
Day 14	12.8	10.1	21.5	21.5	25.9	28.4	52.7	51.1	64.7	49.8
Figure 1f
	Mock			EPOR-sg1		EPOR-sg1 + UBC-GFP-BGH
Day 0	1	1	1	1	1	1	1	1
Day 4	7.92	8.85	8.67	5.01	6.59	5.98	8.52	3.58
Day 7	35.7192	57.171	56.1816	49.7994	71.831	66.976	110.76	51.552
Day 11	464.35	868.999	518.556	931.249	1249.86	1761.47	3045.9	1123.83
Day 14	821.899	2233.33	1280.83	2197.75	3262.13	4297.98	7005.57	2832.06

## Sheet: Figure 2
Figure 2b												Unpaired two-tailed T test
	Mock				CCR5-sg3 only		CCR5-sg3 + tEPOR					CCR5-sg3 + tEPOR (HSPC vs. -EPO): P=0.0018
HSPC		0.014	0	0.86	0.029	0		0.015	0.014	0.31		CCR5-sg3 + tEPOR (-EPO+ vs. +EPO): P<0.0001
-EPO		0.036	0.081	0	0.031	0	40.4	24.9	21.7	31.1
+EPO	85.6	90.5	85.9	89.2	92.1	88.3	90.1	92.9	83.4	92
Figure 2d												Unpaired two-tailed T test
	HSPC		-EPO			+EPO						CCR5-sg3 + tEPOR HSPC (day 0 vs. 14): NS
Day 0	3.2	9.67	3.2	9.67	8.04		3.2	9.67	8.04			CCR5-sg3 + tEPOR -EPO (day 0 vs. 14): NS
Day 4	4.67	9.26	6.74	12.4	8.21		8.98	19.3	13.1			CCR5-sg3 + tEPOR +EPO (day 0 vs. 14): P=0.0003
Day 7	3.35	5.35	10.1	12.4	10.1		39.9	53	39.9
Day 11	2.76	5.68					74.7	78.4	71.2
Day 14	2.8	0.23	7.51	13.5	9.11	52.4	49.4	70.2	62.6
Figure 2f												Unpaired two-tailed T test
	Mock			HBA1-sg4 + tEPOR								HBA1-sg4 + tEPOR (HSPC vs. -EPO): NS
HSPC		0.00889	0.07	0.21	0.069	0.04						HBA1-sg4 + tEPOR (-EPO+ vs. +EPO): P=0.0002
-EPO	0.19	0	0.27	14.2	7.96	2.15
+EPO	86.8	86.6		60.5	64.8	70.4
Figure 2h												Unpaired two-tailed T test
	HSPC			-EPO			+EPO					HBA1-sg4 + tEPOR -EPO (day 0 vs. 14): NS
Day 0	0.59	0.38	1.35	0.59	0.38	1.35	0.59	0.38	1.35			HBA1-sg4 + tEPOR +EPO (day 0 vs. 14): NS
Day 4				0.64	1.17	1.36	0.77	3.29	1.02
Day 7				0.57	1.37	0.37	8.87	31.1	6.52
Day 11				6.27	6.47	0.34	50.1	64.4	48.9
Day 14	2.99	0.6	0.13	12.3	7.01	1.94	81.4	90.1	14.6

## Sheet: Figure 3
Figure 3b
Mock			HBB		PGK-tEPOR			tEPOR-T2A			tEPOR-Fu2A			IRES-tEPOR
92.9	90.8	98	89.8	78.6	94.9	76	96.7	90	96.5	96.5	96.2	97.9	95.3	92.1	96.8	96.1
Figure 3c																					Unpaired two-tailed T test
	PGK-tEPOR			tEPOR-T2A			tEPOR-FuT2A			IRES-tEPOR			HBB								PGK-tEPOR (d0 vs. 14): P=0.003
Day 0	20	34.2024	33.5417	28.3049	36.1873	16.6206	18.3317	29.4892	33.9611	15.832	16.36	16.2663	36.4	47.7							T2A-tEPOR (d0 vs. 14): P=0.0055
Day 4	25.3	44.2313	44.3201	36.8506	43.6737	24.1179	37.5	42.4437	32.5	19.442	17.7011	18.3245	21.6	39.3							FuT2A-tEPOR (d0 vs. 14): P=0.0259
Day 7	47.15	62.6487	56.7217	55.2525	62.3693	48.0761	42.8924	50.8242	32.0082	22.344	22.4757	30.527	19.2	37							IRES-tEPOR (d0 vs. 14): P=0.0003
Day 11	62.037	61.164	67.505	53.8737	58.6129	55.9834	42.8935	66.65	45.2551	39.3629	56.29	61.334	18.7	39.4
Day 14	62.4	59.74	68.81	60.6893	62.1382	56.0319	47.4424	67.8	49.3184	50.3349	60.7038	60	21.5	42.9
Figure 3D
HBB		PGK-tEPOR			tEPOR-T2A			tEPOR-FuT2A			IRES-tEPOR
0.590659	0.899371	3.12	1.74666	2.05148	2.14412	1.71713	3.37123	2.588	2.29914	1.4522	3.17931	3.7105	3.68861
Figure 3e																					Unpaired two-tailed T test
	PGK-tEPOR			tEPOR-T2A				tEPOR-FuT2A				IRES-tEPOR				HBB					PGK-tEPOR (d0 vs. 14): P=0.0061
Day 0	14.86	17.0004	27.27	32.91	21.766	31.2787	47.1	14.2308	21.21	26.0019	30.8	24.29	11.2	28.4921	34.275	18.2	12.72	37.1291	32.5		T2A-tEPOR (d0 vs. 14): P=0.011
Day 4	38.8	25.8203	27.7226	43.17	24	38.5703	49.6942	23.1605	26.9	29.9398	31.07	41.6147	14.4422	31.8035	31.845	18.05	14.28	35.0092	32.4034		FuT2A-tEPOR (d0 vs. 14): P=0.0016
Day 7	49.89	48.0153	57.5672	47.0899	40	63.4887	69.0227	30.9	33.33	62.5889	68.257	43.283	17.8394	54.7267	67.527	12.88	9.60392	28.4087	37.4687		IRES-tEPOR (d0 vs. 14): P=0.0153
Day 11	45.3619	58.9956	61.2608	52.016	47.368	69.1762	71.9114	58.913	47.89	72.7304	73.0075	54.2521	28	58.8181	76.4068	15.83	13.086	29.2005	35.4375		HBB (d0 vs. 14): NS
Day 14	46	66.1644	62.1713	59.2854	46.15	71.0564	70.6493	59.1	48.7	77.3634	75.2762	65.41	35.2535	57.481	78.5344	13.979	20.2514	38.2537	39.7731
Figure 3f
PGK-tEPOR			tEPOR-T2A				tEPOR-FuT2A				IRES-tEPOR				HBB
3.09556	3.89194	2.27984	1.80144	2.12028	2.27172	1.49998	4.15296	2.29609	2.9753	2.44403	2.69288	3.14763	2.01744	2.2913	0.768077	1.59209	1.03029	1.22379

## Sheet: Figure 4
Figure 4b
Mock	HBB			HBB + tEPOR
	1	0.3	0.1	1	0.3	0.1
92.6	91.7	95	92.5	96.7	94.5	89.9
90.6	92.2	92.7	91.7	94.6	92.3	92.5
80.3	84.7	83	83.2	92.6	85.3	81.6
Figure 4c																							Unpaired two-tailed T test
	Mock			HBB (100%)			HBB (30%)			HBB (10%)			HBB + tEPOR (100%)			HBB + tEPOR (30%)			HBB + tEPOR (10%)				HBB 100% (d0 vs. 14): NS
Day 0	0.1	0.1	0	33.7	32.9		9.3	9.7	6	3.4	2.8	2.2	19.2	24.6	12.8	6.4	8	4.7	2.1	3	1.1		HBB 30% (d0 vs. 14): NS
Day 4	0	0	0	42.1	40.1	35.1	6.6	7.2	4.5	1.8	2.1	1.5	18.4	20.7	14.8	1.7	2.1	0.8	0.7	0.6	0.4		HBB 10% (d0 vs. 14): NS
Day 7	0	0	0	44.6	40.3	35.6	6.9	6.1	3	1.9	1.5	1	18.6	19.6	20.4	2.5	2.1	1	0.9	0.6	0.4		HBB+tEPOR 100% (d0 vs. 14): P=0.0332
Day 11	0	0	0	38.1	42.3	32.9	6.4	6.1	2.1	1.7	1.8	1.1	22.2	32	32.8	12.8	9.9	8.7	7	4.9	2.2		HBB+tEPOR 30% (d0 vs. 14): P=0.0086
Day 14	0	0	0	43	40.8	37	7.5	8.2	3.3	1.7	2.6	1.4	30.3	43.8	33.4	25.4	18.3	16.6	8.2	6.6	5.1		HBB+tEPOR 10% (d0 vs. 14): P=0.0122
																							100% d14 (HBB vs. HBB+tEPOR): NS
Figure 4d					Unpaired two-tailed T test																		30% d14 (HBB vs. HBB+tEPOR): P=0.0113
1	1.07	0.703182	0.903873		100% vs. 30%: P=0.0315																		10% d14 (HBB vs. HBB+tEPOR): P=0.008
0.3	2.23	3.4	5.04333		100% vs. 10%: P=0.0123
0.1	2.55	4.72097	3.65846
Figure 4e					Unpaired two-tailed T test
1	0.413848	0.435158	0.36535		100% vs. 30%: NS
0.3	1.43554	5.90146	18.9074		100% vs. 10%: NS
0.1	1.84028	10.6267	11.4037

## Sheet: Extended Data Figure 1
Extended Data Figure 1a
	+1	-1	-2	-6	-7	Total
Day 0	13.9	6.1	0.5	5	0.8	26.3
Day 4	24.4	7.3	2.7	10.7	4	49.1
Day 7	30.2	11.9	3.1	9.3	3.9	58.4
Day 11	29.7	11.3	3.7	8.2	4.5	57.4
Day 14	36.7	8.1	4.5	5.9	3.6	58.8
Extended Data Figure 1b
+1	-1	-2	-6	-7
2.64	1.328	9	1.18	4.5

## Sheet: Extended Data Figure 2
Extended Data Figure 2a
	GFP+ cells (HDR events)			EPOR-sg1 INDELs
Day 0	11	21.8	19.9	63.8	75.2	63.6
Day 4	20.2	24	22.3	87.9	86.7	79.5
Day 7	36.8	42.4	40	92.8	88.9	88.2
Day 11	52.1	59.7	51	93.2	89.4	92.9
Day 14	51.1	64.7	49.8	93.2	86.2	92.1
Extended Data Figure 2b
HSPC
	Mock			EPOR-sg1		EPOR-sg1 + UBC-GFP-BGH
Day 0	1	1	1	1	1	1	1	1
Day 4	4.07	8.24	9.05	4.4	5.98	4.01	5.76	4.63
Day 7	15.5474	21.7536	35.838	11.132	20.3918	17.9247	19.296	15.0012
Day 11	81.1574	80.0532	63.0749	48.9808	57.097	60.0477	66.7642	67.6554
Day 14	157.445	158.505	90.1971	123.921	56.469	70.8563	135.531	119.074
-EPO
	Mock			EPOR-sg1		EPOR-sg1 + UBC-GFP-BGH
Day 0	1	1	1	1	1	1	1	1
Day 4	9.28	7.59	8.99	7.14	4.79	7.86	6.14	5.76
Day 7	35.4496	21.7074	27.6892	27.2748	16.5734	35.1342	17.192	33.8688
Day 11	79.7616	56.0051	94.4202	78.0059	48.2286	131.402	52.9514	76.2048
Day 14	48.5748	20.9459	43.5277	91.2669	27.5385	169.508	36.96	23.8521
+EPO
	Mock			EPOR-sg1		EPOR-sg1 + UBC-GFP-BGH
Day 0	1	1	1	1	1	1	1	1
Day 4	7.92	8.85	8.67	5.01	6.59	5.98	8.52	3.58
Day 7	35.7192	57.171	56.1816	49.7994	71.831	66.976	110.76	51.552
Day 11	464.35	868.999	518.556	931.249	1249.86	1761.47	3045.9	1123.83
Day 14	821.899	2233.33	1280.83	2197.75	3262.13	4297.98	7005.57	2832.06

## Sheet: Extended Data Figure 3
Extended Data Figure 3b
	0 U/mL	0.3 U/mL	1 U/mL	3 U/mL	20 U/mL
Day 0	16.4	16.4	16.4	16.4	16.4
Day 4	21.7	23.7	24.7	24	24.4
Day 7	25.3	40.9	43	43	39.9
Day 11	40.9	51.9	53.9	57.2	53.7
Day 14	25.3	54.1	60	62.5	62.1
Extended Data Figure 3c
0.3 U/mL		1 U/mL		3 U/mL		20 U/mL
0.98	2.14	2.46	2.37	2.22	2.47	3.04	2.45
Extended Data Figure 3d
0 U/mL		0.3 U/mL		1 U/mL		3 U/mL		20 U/mL
66.4	55.9	76.3	89.4	84.1	88.9	80.9	88.2	83	89.1

## Sheet: Extended Data Figure 4
Extended Data Figure 4b
On-target	1
Off-target (Exon)	3
Off-target (UTR)	2
Off-target (Intron)	23
Off-target (Intergenic)	50
Extended Data Figure 4d
	Mock	EPOR-sg1
EPOR-OT1	287804	235244
EPOR-OT2	294765	288105
EPOR-OT3	125081	112483
EPOR-OT4	256886	198709
EPOR-OT5	171894	147887
Extended Data Figure 4e
	Mock	EPOR-sg1
EPOR-OT1	0.133	0.128
EPOR-OT2	0.277	0.275
EPOR-OT3	0.105	0.083
EPOR-OT4	1.469	1.939
EPOR-OT5	0.049	0.053

## Sheet: Extended Data Figure 5
Extended Data Figure 5a
	HSPC			-EPO				+EPO
Day 0	1	1	1	1	1	1	1	1	1	1	1
Day 4	0.996262	0.896812	0.686641	1.15238	1.30766		0.4368	1.7056	1.26743	1.42781
Day 7	0.767152	0.834753	0.488946	1.62207	0.878872	0.862681	0.801954	5.51602	3.3033	0	2.99345
Day 11		0.527998	0.3136	4.21056	5.82077		1.87046	6.83069	13.3236	7.49767	6.56938
Day 14	0.734499	0.503349	0.423784	5.55341	5.69097	3.77512	3.50416	7.04944	8.58953	6.22702
Extended Data Figure 5b
HSPC
	Mock			CCR5-sg3		CCR5-sg3 + tEPOR
Day 0	1	1	1	1	1	1	1	1
Day 4	4.07	8.24	9.05	5.49	4.74	4.18	5.12	6.19
Day 7	15.5474	21.7536	35.838	22.7835	18.249	24.3276	18.0224	25.1933
Day 11	81.1574	80.0532	63.0749	66.3	44.1626	56.1968	50.4627	84.3976
Day 14	157.445	158.505	90.1971	128.622	65.3606	91.0387	111.018	115.625
-EPO
	Mock			CCR5-sg3		CCR5-sg3 + tEPOR
Day 0	1	1	1	1	1	1	1	1
Day 4	9.28	7.59	8.99	8.63	6.46	8.3	5.71	5.55
Day 7	35.4496	21.7074	27.6892	25.5448	15.2456	50.962	21.0128	20.757
Day 11	79.7616	56.0051	94.4202	67.4383	20.1242	114.665	28.7875	61.6483
Day 14	48.5748	20.9459	43.5277	57.0528	2.31428	118.104	11.2271	26.7554
+EPO
	Mock			CCR5-sg3		CCR5-sg3 + tEPOR
Day 0	1	1	1	1	1	1	1	1
Day 4	7.92	8.85	8.67	7.69	4.25	7.69	5.98	7.27
Day 7	35.7192	57.171	56.1816	53.4455	28.2625	56.7522	62.192	59.1051
Day 11	464.35	868.999	518.556	769.615	260.863	1180.45	1200.31	910.219
Day 14	821.899	2233.33	1280.83	2193.4	529.552	2750.44	3144.8	2421.18
Extended Data Figure 5c
	0 U/mL	0.3 U/mL	1 U/mL	3 U/mL	20 U/mL
Day 0	3.7	3.7	3.7	3.7	3.7
Day 4	6.59	11.1	11.6	10.6	11
Day 7	10.9	51.5	47.3	42.2	42
Day 11	35.5	75.6	75.4	80.2	71.8
Day 14	9.71	65.2	81.1	81.6	82.9
Extended Data Figure 5d
0.3 U/mL		1 U/mL		3 U/mL		20 U/mL
1.34	6.71	3.29	8.35	4.04	8.4	3.74	8.54
Extended Data Figure 5e
0 U/mL		0.3 U/mL		1 U/mL		3 U/mL		20 U/mL
50.6	29.7	76.2	83.2	82.9	85.4	81.9	84.4	79.5	87

## Sheet: Extended Data Figure 6
Extended Data Figure 6a
	-EPO			+EPO
Day 0	1	1	1	1	1	1
Day 4	0.340057	2.10457	1.67133	0.94318	2.38636	1.70658
Day 7	2.31521	0.768822	1.01789	1.90108	2.46528	1.50447
Day 14	3.83873	3.52794	1.0279	5.2498	2.92813	5.01566
Extended Data Figure 6b
	0 U/mL	0.3 U/mL	1 U/mL	3 U/mL	20 U/mL
Day 0	0.07	0.07	0.07	0.07	0.07
Day 4	0.26	0.6	0.62	0.44	0.58
Day 7	2.93	21.4	23.1	18	20.9
Day 11	31.2	76	76.7	70.3	67.7
Day 14	29.8	81.6	85.7	83.2	87.6
Extended Data Figure 6c
0.3 U/mL		1 U/mL		3 U/mL		20 U/mL
0.71	2.74	1.17	2.88	1.1	2.79	1.33	2.94
Extended Data Figure 6d
0 U/mL		0.3 U/mL		1 U/mL		3 U/mL		20 U/mL
38.9	29	79.5	87.7	79.2	86.3	76.8	88.8	81.5	92.4

[truncated: 2 more sheets: Extended Data Figure 7, Extended Data Figure 8]
